# Supplementary material for: Comparison of the Effectiveness and Safety of Heterologous Booster Doses with Homologous Booster Doses for SARS-CoV-2 Vaccines: A Systematic Review and Meta-Analysis
Source: Int J Environ Res Public Health. 2022 Aug 29;19(17):10752. doi: 10.3390/ijerph191710752 (PMC9517782; doi:10.3390/ijerph191710752)
Supplement: Supplementary file 1 [file ijerph-19-10752-s001.zip]

Archive with 2 entries (2 files):
- PRISMA_2020_checklist(IJERPH,2022.7).pdf
- supplementary table S1.xlsx
